# Supplementary material for: Precise Control of Micropipette Flow Rate for Fluorescence Imaging in In Vivo Micromanipulation
Source: Sensors (Basel). 2025 Oct 30;25(21):6647. doi: 10.3390/s25216647 (PMC12610376; doi:10.3390/s25216647)
Supplement: Supplementary file 1 [file sensors-25-06647-s001.zip]

Archive with 1 entries (1 files):
- Video S1:Droplet Growth.mp4
